# Supplementary material for: Arginine and Lysine Supplementation Potentiates the Beneficial β-Hydroxy ß-Methyl Butyrate (HMB) Effects on Skeletal Muscle in a Rat Model of Diabetes
Source: Nutrients. 2023 Nov 7;15(22):4706. doi: 10.3390/nu15224706 (PMC10674618; doi:10.3390/nu15224706)
Supplement: Supplementary file 1 [file nutrients-15-04706-s001.zip]

Archive with 1 entries (1 files):
- nutrients-2696960-supplementary.pdf
